# Supplementary material for: Comparing the epigenetic landscape in myonuclei purified with a PCM1 antibody from a fast/glycolytic and a slow/oxidative muscle
Source: PLoS Genet. 2021 Nov 9;17(11):e1009907. doi: 10.1371/journal.pgen.1009907 (PMC8604348; doi:10.1371/journal.pgen.1009907)
Supplement: S1 Table — Gene ontology analyses of unique promoters with H3K27ac enrichment in whole soleus and EDL muscles compared to myonuclei from same muscle type. (XLSX) [file pgen.1009907.s007.xlsx]

## Sheet: A
Gene ontology analysis performed with GREAT v. 4.04 of unique promoters with H3K27ac enrichment in whole soleus muscle compared to myonuclei from same muscle
Term Name	Term ID	Binom Raw P-Value
innate immune response	GO:0045087	5.495112E-20
immune effector process	GO:0002252	1.460429E-14
defense response to other organism	GO:0098542	3.228656E-14
regulation of immune effector process	GO:0002697	0.0000000000009658225
negative regulation of actin filament depolymerization	GO:0030835	0.000000000001572637
negative regulation of supramolecular fiber organization	GO:1902904	0.000000000008688388
regulation of leukocyte migration	GO:0002685	0.00000000004184886
phagocytosis	GO:0006909	0.00000000004557471
negative regulation of protein complex disassembly	GO:0043242	0.00000000005715398
regulation of actin filament depolymerization	GO:0030834	0.00000000006036178
defense response to virus	GO:0051607	0.0000000001283031
regulation of protein complex disassembly	GO:0043244	0.0000000001904727
negative regulation of protein depolymerization	GO:1901880	0.0000000005596948
regulation of protein depolymerization	GO:1901879	0.0000000006013155
response to virus	GO:0009615	0.0000000008182117
regulation of leukocyte mediated immunity	GO:0002703	0.0000000008514443
negative regulation of cytoskeleton organization	GO:0051494	0.000000001066472
regulation of actin polymerization or depolymerization	GO:0008064	0.000000001661194
regulation of actin filament length	GO:0030832	0.000000002372722
positive regulation of leukocyte migration	GO:0002687	0.000000003146942
antigen processing and presentation of exogenous peptide antigen	GO:0002478	0.000000003173059
cell-substrate adhesion	GO:0031589	0.00000000636176
regulation of actin filament polymerization	GO:0030833	0.00000001113169
regulation of phagocytosis	GO:0050764	0.00000001338066
platelet activation	GO:0030168	0.0000000160012

## Sheet: B 
Gene ontology analysis performed with GREAT v. 4.04 of unique promoters with H3K27ac enrichment in whole EDL muscle compared to myonuclei from same muscle
Term Name	Term ID	Binom Raw P-Value
defense response	GO:0006952	2.658363E-18
immune response	GO:0006955	4.953206E-15
angiogenesis	GO:0001525	7.689555E-15
response to other organism	GO:0051707	1.195061E-14
response to external biotic stimulus	GO:0043207	2.117923E-14
inflammatory response	GO:0006954	2.135212E-14
response to biotic stimulus	GO:0009607	2.750827E-14
innate immune response	GO:0045087	0.0000000000004413436
negative regulation of supramolecular fiber organization	GO:1902904	0.0000000000004570761
negative regulation of actin filament depolymerization	GO:0030835	0.0000000000009007128
actin filament capping	GO:0051693	0.000000000001791239
regulation of actin cytoskeleton organization	GO:0032956	0.000000000003619281
regulation of supramolecular fiber organization	GO:1902903	0.00000000001180179
regulation of actin filament depolymerization	GO:0030834	0.00000000002019986
regulation of cytokine production	GO:0001817	0.0000000000233975
defense response to other organism	GO:0098542	0.00000000003391639
negative regulation of cytoskeleton organization	GO:0051494	0.00000000006421448
immune effector process	GO:0002252	0.0000000001293241
negative regulation of protein complex disassembly	GO:0043242	0.0000000002944485
barbed-end actin filament capping	GO:0051016	0.0000000006404554
cell-substrate adhesion	GO:0031589	0.0000000009267926
negative regulation of protein depolymerization	GO:1901880	0.00000000109028
regulation of cytoskeleton organization	GO:0051493	0.000000001138856
endocytosis	GO:0006897	0.000000001237683
regulation of actin filament length	GO:0030832	0.000000001477722
