# Supplementary material for: Comparing the epigenetic landscape in myonuclei purified with a PCM1 antibody from a fast/glycolytic and a slow/oxidative muscle
Source: PLoS Genet. 2021 Nov 9;17(11):e1009907. doi: 10.1371/journal.pgen.1009907 (PMC8604348; doi:10.1371/journal.pgen.1009907)
Supplement: S2 Table — Gene ontology analyses of unique peaks with H3K27ac enrichment in whole soleus and EDL muscles and myonuclei from same muscle type. (XLSX) [file pgen.1009907.s008.xlsx]

## Sheet: A
Gene ontology analysis performed with GREAT v. 4.04 of unique peaks with H3K27ac enrichment in whole soleus muscle compared to myonuclei from soleus
Term Name	Term ID	Binom Raw P-Value
positive regulation of cell migration	GO:0030335	2.494766e-119
angiogenesis	GO:0001525	2.336321e-94
regulation of angiogenesis	GO:0045765	1.799285e-83
regulation of vasculature development	GO:1901342	2.934462e-80
cell-substrate adhesion	GO:0031589	3.047977e-61
regulation of cell shape	GO:0008360	5.118174e-59
regulation of sprouting angiogenesis	GO:1903670	8.553599e-49
regulation of actin filament bundle assembly	GO:0032231	1.624087e-47
negative regulation of cell-cell adhesion	GO:0022408	5.312419e-47
positive regulation of angiogenesis	GO:0045766	5.600885e-45
regulation of stress fiber assembly	GO:0051492	4.95661e-43
vasculogenesis	GO:0001570	6.112945e-43
regulation of cell junction assembly	GO:1901888	2.132544e-41
cell-matrix adhesion	GO:0007160	5.944037e-41
negative regulation of blood vessel morphogenesis	GO:2000181	1.135184e-39
negative regulation of hemopoiesis	GO:1903707	2.394555e-39
regulation of endothelial cell differentiation	GO:0045601	2.77859e-39
positive regulation of actin filament bundle assembly	GO:0032233	6.089447e-39
actin filament bundle organization	GO:0061572	1.907323e-38
negative regulation of angiogenesis	GO:0016525	3.475312e-37
regulation of Rho protein signal transduction	GO:0035023	3.784219e-37
regulation of myeloid leukocyte differentiation	GO:0002761	7.794239e-37
regulation of leukocyte migration	GO:0002685	2.618405e-36
phagocytosis	GO:0006909	6.271401e-35
cellular response to insulin stimulus	GO:0032869	1.590271e-34

## Sheet: B
Gene ontology analysis performed with GREAT v. 4.04 of unique peaks with H3K27ac enrichment in whole EDL muscle compared to myonuclei from EDL
Term Name	Term ID	Binom Raw P-Value
positive regulation of cell motility	GO:2000147	5.17103e-116
positive regulation of cellular component movement	GO:0051272	4.132419e-115
positive regulation of cell migration	GO:0030335	9.02995e-113
blood vessel morphogenesis	GO:0048514	9.628537e-111
positive regulation of locomotion	GO:0040017	1.826096e-108
angiogenesis	GO:0001525	4.91881e-92
actin cytoskeleton organization	GO:0030036	1.085928e-85
regulation of angiogenesis	GO:0045765	2.732947e-80
regulation of vasculature development	GO:1901342	1.536505e-76
cell-substrate adhesion	GO:0031589	1.672701e-65
regulation of epithelial cell migration	GO:0010632	3.33155e-60
vasculogenesis	GO:0001570	4.314399e-49
regulation of Ras protein signal transduction	GO:0046578	1.005042e-48
regulation of cell shape	GO:0008360	2.604141e-46
positive regulation of angiogenesis	GO:0045766	4.228171e-46
negative regulation of cytokine production	GO:0001818	5.42824e-46
regulation of endothelial cell migration	GO:0010594	5.471216e-46
regulation of sprouting angiogenesis	GO:1903670	2.481283e-44
regulation of cell junction assembly	GO:1901888	4.368326e-44
positive regulation of vasculature development	GO:1904018	7.184084e-44
cell-matrix adhesion	GO:0007160	8.398203e-43
negative regulation of blood vessel morphogenesis	GO:2000181	8.738461e-40
regulation of actin filament bundle assembly	GO:0032231	6.368504e-39
regulation of Rho protein signal transduction	GO:0035023	6.670912e-39
extracellular matrix organization	GO:0030198	1.863602e-38

## Sheet: C
Gene ontology analysis performed with GREAT v. 4.04 of unique peaks with H3K27ac enrichment in myonuclei from soleus compared to whole soleus muscle
Term Name	Term ID	Binom Raw P-Value
cytoskeleton organization	GO:0007010	1.853397e-19
striated muscle cell development	GO:0055002	1.039116e-17
muscle cell development	GO:0055001	4.47301e-16
muscle structure development	GO:0061061	4.555282e-15
myofibril assembly	GO:0030239	2.502482e-14
regulation of skeletal muscle adaptation	GO:0014733	1.296781e-13
actin filament-based process	GO:0030029	8.743863e-13
actin cytoskeleton organization	GO:0030036	1.174415e-12
supramolecular fiber organization	GO:0097435	3.039873e-12
striated muscle cell differentiation	GO:0051146	3.433652e-12
muscle cell differentiation	GO:0042692	4.277157e-12
regulation of muscle system process	GO:0090257	4.360957e-12
cellular component assembly involved in morphogenesis	GO:0010927	8.124729e-12
muscle system process	GO:0003012	1.708676e-11
actomyosin structure organization	GO:0031032	4.937966e-11
sarcomere organization	GO:0045214	6.31586e-11
muscle contraction	GO:0006936	2.803939e-10
endomembrane system organization	GO:0010256	6.678421e-10
lateral mesoderm development	GO:0048368	8.221226e-9
dephosphorylation	GO:0016311	1.991072e-8
hippo signaling	GO:0035329	4.946203e-8
regulation of muscle adaptation	GO:0043502	5.37632e-8
cardiac muscle cell development	GO:0055013	5.737091e-8
microtubule anchoring	GO:0034453	7.551683e-8
regulation of cation transmembrane transport	GO:1904062	1.670131e-7

## Sheet: D
Gene ontology analysis performed with GREAT v. 4.04 of unique peaks with H3K27ac enrichment in myonuclei from EDL compared to whole EDL muscle.
Term Name	Term ID	Binom Raw P-Value
sarcomere organization	GO:0045214	1.00724e-27
myofibril assembly	GO:0030239	2.155905e-27
striated muscle cell differentiation	GO:0051146	1.98629e-24
actin cytoskeleton organization	GO:0030036	6.952619e-23
striated muscle cell development	GO:0055002	1.579928e-22
muscle cell development	GO:0055001	1.906616e-22
regulation of relaxation of muscle	GO:1901077	6.528745e-22
covalent chromatin modification	GO:0016569	1.274298e-21
cardiac muscle cell differentiation	GO:0055007	1.791418e-20
actomyosin structure organization	GO:0031032	8.523731e-20
regulation of relaxation of cardiac muscle	GO:1901897	1.646204e-19
supramolecular fiber organization	GO:0097435	3.419467e-19
cardiac muscle fiber development	GO:0048739	1.366592e-18
negative regulation of cell cycle process	GO:0010948	2.464229e-18
histone modification	GO:0016570	1.188897e-17
cellular component assembly involved in morphogenesis	GO:0010927	4.642304e-17
cardiac muscle tissue development	GO:0048738	1.468034e-16
regulation of translation	GO:0006417	1.905386e-16
posttranscriptional regulation of gene expression	GO:0010608	2.09491e-16
positive regulation of nuclear-transcribed mRNA poly(A) tail shortening	GO:0060213	4.507141e-16
regulation of cellular amide metabolic process	GO:0034248	5.52764e-16
regulation of muscle system process	GO:0090257	1.134427e-15
cardiac muscle cell development	GO:0055013	1.987864e-15
positive regulation of mRNA metabolic process	GO:1903313	7.706906e-15
muscle contraction	GO:0006936	8.629721e-15
