# Supplementary material for: Comparing the epigenetic landscape in myonuclei purified with a PCM1 antibody from a fast/glycolytic and a slow/oxidative muscle
Source: PLoS Genet. 2021 Nov 9;17(11):e1009907. doi: 10.1371/journal.pgen.1009907 (PMC8604348; doi:10.1371/journal.pgen.1009907)
Supplement: S5 Table — Transcription factors with motif overrepresented in H3K27ac differently enriched peaks in soleus and EDL myonuclei, respectively. Analysis conducted with AME. (XLSX) [file pgen.1009907.s011.xlsx]

## Sheet: A
Transcription factors with motif overrepresented in H3K27ac differently enriched regions in soleus and EDL myonuclei, respectively. Analysis conducted with AME.
Soleus
Factor name	Motif_ID	Motif	q-value
Sox6	MA0515,1	CCWTTGTYYY	9.68e-59
NFATC2	MA0152,1	TTTTCCA	1.74e-21
AP	MA1130.1	NNRTGAGTCAYN	7.82e-27
PPARA-RXRA	MA1148,1	AWNTRGGTYAAAGGTCAN	1.63e-12
ESRRB	MA0141,3	TCAAGGTCAWW	1.76e-11
IRF3	MA0050.2	NARAAHSGAAACYR	2.92e-09
TCF7L2	UP00083_1	NNDYCCTTTGATSTDDV	3.91e-09
MEF2C	MA0497,1	DDDCYAAAAATAGMW	2.83e-08
MAFK	UP00044_2	VNAAAAAKTGCAHBR	2.53e-07
EDL
Factor name	Motif_ID	Motif	q-value
TCF4	MA0830,1	HRCACCTGBN	4.64e-18
SIX1	MA1118,1	GWAACCTGAKM	3.27e-16
MYOD1	MA0499.1	NSCAGCTGYYNYB	7.95e-13
SMAD3	UP00000_2	KHHNCCCCGCCAMYYYB	1.74e-07
ZFX	MA0146,2	SSSGCCBVGGCCTS	3.09e-09
ZBTB14	UP00065_2	GYCGCGCARNGCRN	8.64e-08
MAFG	MA0659.1	WWWNTGCTGASTCAGCAHWWW	5.25e-07
