# Supplementary material for: Comparing the epigenetic landscape in myonuclei purified with a PCM1 antibody from a fast/glycolytic and a slow/oxidative muscle
Source: PLoS Genet. 2021 Nov 9;17(11):e1009907. doi: 10.1371/journal.pgen.1009907 (PMC8604348; doi:10.1371/journal.pgen.1009907)
Supplement: S7 Table — (XLSX) [file pgen.1009907.s013.xlsx]

## Sheet: A
External datasets used
Name		ID	Reference
Soleus H3K27ac ChIP-Seq rep 1		GSM3515050	Ramachandran et al 2019. PLoS Biology 17, e3000467.
Soleus H3K27ac ChIP-Seq rep 2		GSM3515051	Ramachandran et al 2019. PLoS Biology 17, e3000467.
Soleus Input		GSM3515052	Ramachandran et al 2019. PLoS Biology 17, e3000467.
EDL H3K27ac ChIP-Seq rep 1		GSM3515022	Ramachandran et al 2019. PLoS Biology 17, e3000467.
EDL H3K27ac ChIP-Seq rep 2		GSM3515023	Ramachandran et al 2019. PLoS Biology 17, e3000467.
EDL H3K27ac Input		GSM3515024	Ramachandran et al 2019. PLoS Biology 17, e3000467.
Skeletal Muscle DNaseI		GSM1014189/5221/wgEncodeUwDnaseSkmuscleC57bl6MAdult8wksHotspotsRep2	Consortium, E.P. 2012. Nature 489, 57–74.
Skeletal Muscle DNaseI		GSM1014189/5221/wgEncodeUwDnaseSkmuscleC57bl6MAdult8wksPkRep1	Consortium, E.P. 2012. Nature 489, 57–74.
Skeletal Muscle DNaseI		GSM1014189/5222/wgEncodeUwDnaseSkmuscleC57bl6MAdult8wksHotspotsRep2	Consortium, E.P. 2012. Nature 489, 57–74.
Skeletal Muscle DNaseI		GSM1014189/5222/wgEncodeUwDnaseSkmuscleC57bl6MAdult8wksPkRep2	Consortium, E.P. 2012. Nature 489, 57–74.
