# Supplementary material for: Comparing the epigenetic landscape in myonuclei purified with a PCM1 antibody from a fast/glycolytic and a slow/oxidative muscle
Source: PLoS Genet. 2021 Nov 9;17(11):e1009907. doi: 10.1371/journal.pgen.1009907 (PMC8604348; doi:10.1371/journal.pgen.1009907)
Supplement: S8 Table — (XLSX) [file pgen.1009907.s014.xlsx]

## Sheet: Fig 2
Fig 2:
Fig 2F:
Percentage of PCM1+/GFP+ nuclei
	1	2	3
Replicate	98.9125	95.7282	99.3557
Fig 2K
Percentage of PCM1+ nuclei
Muscle type/ replicate	1	2	3
TA	61.46	65.12	61.06
EDL	58.35	57.03	61.75
SOL	39.75	45.52	44.91
Fig 2J:
Percentage of PCM1+ nuclei
Muscle type/ replicate	1	2	3
TA	97.41	96.78	98.46
EDL	94.62	92.83	95.39
SOL	94.54	96.5	92.61

## Sheet: Fig 3
Fig 3
Fig 3A:
Number of promoters with H3K27ac enrichment
	Soleus
Whole muscle and myonuclei	9135
Only in whole muscle	3415
Total	12550
Fig 3B:
Number of promoters with H3K27ac enrichment
	EDL
Whole muscle and myonuclei	10930
Only in whole muscle	1888
Total	12818
Fig 3C:
For gene ontologies and their corresponding p-value please see S1 Table
Fig 3D:
For gene ontologies and their corresponding p-value please see Table S1
Fig 3G:
Information for gene loci shown in ChIP-seq profiles,
Gene	Fulle name	Gene ENSMUG ID	Coordinates (gene coding region)
Fabp4	fatty acid binding protein 4, adipocyte	ENSMUSG00000062515	chr3:10204343-10208576
Ecscr	endothelial cell surface expressed chemotaxis and apoptosis regulator	ENSMUSG00000073599	chr18:35872743-35881145
Col1a2	Col1a2 collagen, type I, alpha 2	ENSMUSG00000029661	chr6:4455618-4491543
Fbn1	fibrillin 1	ENSMUSG00000027204	chr2:125126330-125332174
Cd200	CD200 antigen	ENSMUSG00000022661	chr16:45382248-45409166
Lst1	leukocyte specific transcript 1	ENSMUSG00000073412	chr17:35322040-35325385
Apoe	apolipoprotein E	ENSMUSG00000002985	chr7:20281593-20284537
Cxcr4	chemokine (C-X-C motif) receptor 4	ENSMUSG00000045382	chr1:130484776-130488876
Sdc3	syndecan 3	ENSMUSG00000025743	chr4:130348452-130382233
Cd34	CD34 antigen	ENSMUSG00000016494	chr1:196765015-196787486
Acta1	actin alpha 1, skeletal muscle	ENSMUSG00000031972	chr8:126415658-126418675
Ttn	titin	ENSMUSG00000051747	chr2:76542041-76820604

## Sheet: Fig 4
Fig 4
Fig 4A:
Differentily enriched H3K4me3 peaks
Soleus	328
EDL	391
Common	8823
Fig 4B:
Differentily enriched H3K27ac peaks
Soleus	3208
EDL	2094
Common	18761
Fig 4C:
Information for gene loci shown in ChIP-seq profiles,
Gene	Fulle name	Gene ENSMUG ID	Coordinates (gene coding region)
Myh3 to Myh4	Myh13 myosin, heavy polypeptide 3, skeletal muscle, embryonic to myosin, heavy polypeptide 4, skeletal muscle	ENSMUSG00000020908 to ENSMUSG00000057003	chr11:66891802-67073949
Myh7	Myh7 myosin, heavy polypeptide 7, cardiac muscle, beta	ENSMUSG00000053093	chr14:55589525-55613386
Tnnt1	troponin T1, skeletal, slow	ENSMUSG00000064179	chr7:4456172-4467577
Tnnt3	Tnnt3 troponin T3, skeletal, fast	ENSMUSG00000061723	chr7:149684741-149701914
Fig 4D:
Relative distribution of fiber types in the soleus and EDL muscles measured by histology, data obtained from Egner et al. 2013
	MYH4/MyHC-2b	MYH1/MyHC2x	MYH2/MyHC2a	MYH7/MyHC-I
Soleus	0	0	0.326483	0.673517
EDL	0.742563	0.164344	0.0794674	0.013626
Relative H3K27ac enrichment in the soleus and EDL muscles.
	MYH4/MyHC-2b	MYH1/MyHC2x	MYH2/MyHC2a	MYH7/MyHC-I
Soleus	0	0	0.393242	0.606758
EDL	0.513803	0.308327	0.17787	0
Fig 4E:
Differences in H3K27ac enrichment between soleus (positive values) and EDL (negative values)
Gene name	Fold change (log2)
MYH1	-2.4387
MYH2	2.31558
MYH4	-3.76159
MYH7	5.58522
MYBPC1	0
MYBPC2	-3.27915
MYL1	-1.0976
MYL2	4.56677
MYL3	5.23137
MYLPF	-1.16279
TNNC1	3.33836
TNNC2	-0.808609
TNNI1	4.14482
TNNI2	1.44684
TNNT1	4.81934
TNNT3	-1.52516
TPM1	-1.30079
TPM3	4.5652

## Sheet: Fig 5
Fig 5:
Fig 5A:
Information for gene loci shown in ChIP-seq profiles,
Gene	Fulle name	Gene ENSMUG ID	Coordinates (gene coding region)
Atp2a2	ATPase, Ca++ transporting, cardiac muscle, slow twitch 2	ENSMUSG00000029467	chr5:122903522-122952234
Atp2a1	ATPase, Ca++ transporting, cardiac muscle, fast twitch 1	ENSMUSG00000030730	chr7:133589374-133606587
Casq1 1	calsequestrin	ENSMUSG00000007122	chr1:174140025-174150026
Casq2	calsequestrin 2	ENSMUSG00000027861	chr3:101890378-101950435

## Sheet: Fig 6
Fig 6
Fig 6A
For gene ontologies and their corresponding p-value please see Table S3
Fig 6B
For gene ontologies and their corresponding p-value please see Table S3
Fig 6C-D:
Information for gene loci shown in ChIP-seq profiles,
Gene	Fulle name	Gene ENSMUG ID	Coordinates (gene coding region)
CD36	CD36 molecule	ENSMUSG00000002944	chr5:17287508-17394777
Ldha	lactate dehydrogenase A	ENSMUSG00000063229	chr7:54101174-54110997
Fig 6E:
Coordinates, FDR values and distances used to create figure
Soleus Fatty acid oxidation
Coordinates for peak			Peak_ID	FDR value	Name Gene promoter	Coordinates for gene promoter			Gene ENSMUG ID	Gene Name	Distance in bp	Distance in Figure (relative)		Distance intervals in Figure (relative)
chr11	116045820	116050120	chip2_peak_797	6.48883276692e-15	ACOX1	chr11	116050639	116051639	ENSMUSG00000020777	Acox1	520	5		0-5 kb	5
chr15	89253380	89255530	chip2_peak_2097	1.53563728875e-09	Cpt1b	chr15	89256043	89257043	ENSMUSG00000078937	Cpt1b	514	5		5-10 kb	10
chr18	74923200	74925350	chip2_peak_876	2.1862560322e-14	ACAA2	chr18	74938115	74939115	ENSMUSG00000036880	Acaa2	12766	15		10-15 kb	15
chr3	130961660	130963380	chip2_peak_2480	8.11030213531e-09	HAAH	chr3	130974705	130975705	ENSMUSG00000027984	Hadh	11326	15		15-20 kb	20
chr3	130972840	130974560	chip2_peak_3035	5.69049835358e-08	HAAH	chr3	130974705	130975705	ENSMUSG00000027984	Hadh	146	5		20-25 kb	25
chr5	17335020	17350500	chip2_peak_115	6.91395605094e-29	Cd36	chr5	17394527	17395527	ENSMUSG00000002944	Cd36	44028	45		25-30 kb	30
chr5	17352220	17356950	chip2_peak_173	2.58446576019e-25	Cd36	chr5	17394527	17395527	ENSMUSG00000002944	Cd36	37578	40		30-35 kb	35
chr5	17361250	17366410	chip2_peak_2268	3.42331293556e-09	Cd36	chr5	17394527	17395527	ENSMUSG00000002944	Cd36	28118	30		35-40 kb	40
chr5	17366840	17372000	chip2_peak_480	3.82296443061e-18	Cd36	chr5	17394527	17395527	ENSMUSG00000002944	Cd36	22528	25		40 kb+	45
chr5	30482270	30483990	chip2_peak_2406	5.93825755278e-09	Hadha	chr5	30481270	30482270	ENSMUSG00000025745	Hadha	1	5
chr5	30486140	30488720	chip2_peak_935	5.88548363015e-14	Hadha	chr5	30481270	30482270	ENSMUSG00000025745	Hadha	3871	5
chr8	47505970	47508550	chip2_peak_2313	4.16258564095e-09	ASCL1	chr8	47575737	47576737	ENSMUSG00000018796	Acsl1	67188	45
chr8	47572190	47574770	chip2_peak_2400	5.8020236437e-09	ASCL1	chr8	47575737	47576737	ENSMUSG00000018796	Acsl1	968	5
Fig 6F:
Coordinates, FDR values and distances used to create figure
EDL Glycolysis
Corrdinates for peak			Peak_ID	FDR value	Name Gene promoter	Coordinates for gene promoter			Gene ENSMUG ID	Gene Name	Distance in bp	Distance in Figure (relative)
chr11	70471840	70473990	chip1_peak_1710	6.76838210694e-09	ENO3	chr11	70470547	70471547	ENSMUSG00000060600	Eno3	294	5
chr15	97945830	97954430	chip1_peak_142	2.32681500419e-26	PFKM	chr15	97941740	97942740	ENSMUSG00000033065	Pfkm	3091	5
chr15	97954860	97961310	chip1_peak_734	1.79040048249e-14	PFKM	chr15	97941740	97942740	ENSMUSG00000033065	Pfkm	12121	15
chr4	99603050	99610790	chip1_peak_367	8.65389836664e-20	PGM2	chr4	99627598	99628598	ENSMUSG00000025791	Pgm2	16809	20
chr4	99638740	99649490	chip1_peak_116	1.97066468436e-28	PGM2	chr4	99627598	99628598	ENSMUSG00000025791	Pgm2	10143	15
chr6	34435260	34437840	chip1_peak_284	7.75951542861e-22	BPGM	chr6	34425605	34426605	ENSMUSG00000038871	Bpgm	8656	10
chr6	34443000	34446870	chip1_peak_698	9.06258755454e-15	BPGM	chr6	34425605	34426605	ENSMUSG00000038871	Bpgm	16396	20
chr6	34471810	34474390	chip1_peak_731	1.67968503974e-14	BPGM	chr6	34425605	34426605	ENSMUSG00000038871	Bpgm	45206	45
chr6	125112370	125113660	chip1_peak_740	2.08574979489e-14	GAPDH	chr6	125115351	125116351	ENSMUSG00000057666	Gapdh	1692	5
chr7	35009740	35015330	chip1_peak_373	1.35486651412e-19	PGI	chr7	35015074	35016074	ENSMUSG00000036427	Gpi1	0	5
chr7	54080670	54086260	chip1_peak_171	5.02538736886e-25	LDHA	chr7	54100423	54101423	ENSMUSG00000063229	Ldha	14164	15
chr7	54091850	54096150	chip1_peak_274	5.78988906464e-22	LDHA	chr7	54100423	54101423	ENSMUSG00000063229	Ldha	4274	5
chr7	133938980	133943280	chip1_peak_1123	2.24651111098e-11	ALDOA	chr7	133943711	133944711	ENSMUSG00000030695	Aldoa	432	5
chr7	133946290	133952740	chip1_peak_92	2.29255565858e-30	ALDOA	chr7	133943711	133944711	ENSMUSG00000030695	Aldoa	1580	5
chr9	59513290	59517590	chip1_peak_555	1.84350192725e-16	Pkm2	chr9	59503664	59504664	ENSMUSG00000032294	Pkm2	8627	10
chrX	103383180	103385760	chip1_peak_1889	2.63719852607e-08	PGK1	chrX	103381712	103382712	ENSMUSG00000062070	Pgk1	469	5
chrX	103388770	103391350	chip1_peak_859	2.56320318517e-13	PGK1	chrX	103381712	103382712	ENSMUSG00000062070	Pgk1	6059	10

## Sheet: Fig S2
S2 Fig
S2C Fig
Percentage of PCM1+ nuclei before sorting
Muscle type/ replicate	1	2	3	4	5	6
TA	62.79	66.7	68.74	64.71	68.19	65.6
EDL	61.63	64	57.61	63.96	61.06	50.12
SOL	59.85	63.27	60.67	59.52	63.38	50.31
Percentage of PCM1+ nuclei after sorting
Muscle type/ replicate	1	2	3	4	5	6
TA	94.04	98.06	95.89	95.75
EDL	95.69	87.19	95.95	97.41	98.25	93.95
SOL	96	92.14	93.16	97.65	95.24	95.67
S2F Fig
Percentage of PCM1+ nuclei before sorting
Muscle type/ replicate	1	2	3	4	5	6
VLAT	82.7	82.53	81.22	84.14	78.44	82.24
Percentage of PCM1+ nuclei after sorting
Muscle type/ replicate	1	2	3	4	5	6
VLAT	95.59	96.47	96.11	95.78	91.85	94.56

## Sheet: S3 Fig
S3 Fig
S3A Fig
Overlap betewewn H3K27ac peaks in soleus whole muscle and myonuclei
Whole muscle	24539
Myonuclei	1864
Common	19664
For gene ontologies and their corresponding p-value please see Table S2
S3B Fig
Overlap betewewn H3K27ac peaks in EDL whole muscle and myonuclei
Whole muscle	19019
Myonuclei	5064
Common	28098
For gene ontologies and their corresponding p-value please see Table S2

## Sheet: S4 Fig
S4 Fig
S4A-C Fig
Annotation of differently enriched peaks between soleus and EDL in myonuclei and whole muscle
	SOL_Myonuclei_H3K27ac	EDL_Myonuclei_H3K27ac	SOL_Myonuclei_H3K4me3	EDL_Myonuclei_H3K4me3	SOL_Whole_muscle_H27ac	EDL_Whole_muscle_H3K27ac
Promoter+5kb merged	11592	14007	8533	12972	16638	17128
<25K	5729	8765	183	1078	12016	13185
<50K	2693	4270	95	523	6318	6913
<100K	1782	2849	76	370	4871	5229
> 100K	1481	2259	51	275	4363	4663
S4G Fig
Differently enriched and common H3K27ac peaks in myonuclei from soleus and EDL
Soleus	3208
EDL	2094
Common	18761
For gene ontologies and their corresponding p-value please see Table S3
S4H Fig
Differently enriched and common H3K27ac peaks in whole muscle from soleus and EDL
Soleus	1187
EDL	2209
Common	38670
For gene ontologies and their corresponding p-value please see Table S3

## Sheet: S5 Fig
S5 Fig
S5A Fig
Information for gene loci shown in ChIP-seq profiles,
Gene	Fulle name	Gene ENSMUG ID	Coordinates (genes coding region)
Myh3 to Myh13	myosin, heavy polypeptide 3, skeletal muscle, embryonic to myosin, heavy polypeptide 13, skeletal muscle	ENSMUSG00000020908 to ENSMUSG00000060180	chr11:66891802-67185004
